# Supplementary material for: Evaluating the Discriminative Performance of Noninvasive Biomarkers in Chronic Hepatitis B/C, Alcoholic Cirrhosis, and Nonalcoholic Cirrhosis: A Comparative Analysis
Source: Diagnostics (Basel). 2025 Jun 20;15(13):1575. doi: 10.3390/diagnostics15131575 (PMC12248557; doi:10.3390/diagnostics15131575)
Supplement: Supplementary file 1 [file diagnostics-15-01575-s001.zip]

Archive with 1 entries (1 files):
- diagnostics-3694305-supplementary.pdf
